# Supplementary material for: Utilising animal models to evaluate oseltamivir efficacy against influenza A and B viruses with reduced in vitro susceptibility
Source: PLoS Pathog. 2020 Jun 18;16(6):e1008592. doi: 10.1371/journal.ppat.1008592 (PMC7326275; doi:10.1371/journal.ppat.1008592)
Supplement: S2 Table — (XLSX) [file ppat.1008592.s009.xlsx]

## Sheet: Ferrets
Table S2: Summary of influenza variants arising in ferrets and macaques following replication
Group Allocation	Infecting Virus	Ferret ID	Experiment Day	Gene Segment	Position#	Reference Allele	Variant Allele	VarFreqa	Reads1b	Reads2c	Amino Acid Substitution
OST	H3N2 (WT)	9070	8	NA	77	T	C	0.0114	4077	47
OST	H3N2 (WT)	9070	8	NA	421	A	G	0.5805	2680	3714	A141T		# Position starting from first nucleotide
OST	H3N2 (WT)	9070	8	NA	1276	G	A	0.0282	4411	128			a Cells in red are those where % of variant allele is greater than 50%, while cells in green are those where % of variant allelle is between 10-50%
OST	H3N2 (WT)	9070	8	HA	612	A	G	0.0257	14974	395			b Number of Read Supporting Reference Allele
OST	H3N2 (WT)	9070	8	HA	715	G	A	0.4096	9549	6631	V242I		c Number of Read Supporting Variant Allele
OST	H3N2 (WT)	10811	5	NA	461	A	T	0.0743	6703	539
OST	H3N2 (WT)	10811	5	NA	1311	T	G	0.0696	4313	323
OST	H3N2 (WT)	10811	5	HA	10	T	C	0.2373	6185	1925	L7L
OST	H3N2 (WT)	10811	5	HA	1611	T	G	0.0228	9017	211
OST	H3N2 (WT)	48352	4	NA	22	C	T	0.0271	1651	46
OST	H3N2 (WT)	48352	4	NA	109	T	C	0.0117	2821	34
OST	H3N2 (WT)	48353	4	NA	109	T	C	0.0103	3686	39
OST	H3N2 (WT)	48353	4	NA	137	G	A	0.0254	4478	117
OST	H3N2 (WT)	48353	4	NA	1394	T	C	0.0145	475	7
Placebo	H3N2 (WT)	8719	3	NA	109	T	C	0.0137	3050	43
Placebo	H3N2 (WT)	8719	3	NA	1266	A	G	0.0107	5153	56
Placebo	H3N2 (WT)	8719	3	HA	1228	A	G	0.0263	18216	493
Placebo	H3N2 (WT)	8801	3	NA	1348	T	C	0.0102	1748	18
Placebo	H3N2 (WT)	8801	3	NA	1394	T	C	0.0101	394	4
Placebo	H3N2 (WT)	9690	3	NA	109	T	C	0.0108	4683	52
Placebo	H3N2 (WT)	9690	3	NA	197	T	C	0.3385	5481	2818	I66T
Placebo	H3N2 (WT)	9690	3	NA	766	G	A	0.0133	7067	95
Placebo	H3N2 (WT)	9690	3	NA	1125	C	A	0.011	7825	87
Placebo	H3N2 (WT)	9690	3	HA	64	A	G	0.0147	8110	121
Placebo	H3N2 (WT)	9690	3	HA	666	C	T	0.0161	12901	212
Placebo	H3N2 (WT)	9690	3	HA	1557	G	A	0.0114	9280	107
Placebo	H3N2 (WT)	10143	3	NA	892	A	G	0.0314	6816	221
Placebo	H3N2 (WT)	48348	4	NA	109	T	C	0.0125	7079	91
Placebo	H3N2 (WT)	48487	2	No SNPs detected
OST	H1N1pdm09 (WT)	82691	5	HA	357	A	G	0.2581	1758	612	R119R
OST	H1N1pdm09 (WT)	82691	5	HA	515	R	A	0.1901	0	354	R172E
OST	H1N1pdm09 (WT)	82691	5	HA	515	R	G	0.8077	0	1504	R172G
OST	H1N1pdm09 (WT)	82691	5	HA	596	C	A	0.0224	1307	30
OST	H1N1pdm09 (WT)	82691	5	HA	631	A	G	0.5092	799	830	N211D
OST	H1N1pdm09 (WT)	82691	5	HA	1266	G	T	0.012	1155	14
OST	H1N1pdm09 (WT)	82691	5	HA	1320	A	G	0.0104	1433	15
OST	H1N1pdm09 (WT)	82691	5	HA	1690	A	G	0.0103	869	9
OST	H1N1pdm09 (WT)	82730	9	NA	1320	G	A	0.0119	998	12
OST	H1N1pdm09 (WT)	82730	9	HA	189	G	A	0.0265	1536	42
OST	H1N1pdm09 (WT)	82730	9	HA	515	R	A	0.9982	0	1127	R172E
OST	H1N1pdm09 (WT)	82730	9	HA	596	C	A	0.0288	774	23
OST	H1N1pdm09 (WT)	82730	9	HA	796	G	A	0.0156	821	13
OST	H1N1pdm09 (WT)	82730	9	HA	1266	G	T	0.0142	763	11
OST	H1N1pdm09 (WT)	82730	9	HA	1696	A	G	0.0116	256	3
OST	H1N1pdm09 (WT)	82730	9	HA	1714	A	G	0.0189	156	3
Placebo	H1N1pdm09 (WT)	46313	4	NA	29	T	C	0.0128	386	5
Placebo	H1N1pdm09 (WT)	46313	4	NA	44	T	C	0.0103	673	7
Placebo	H1N1pdm09 (WT)	46313	4	NA	945	A	G	0.0154	3189	50
Placebo	H1N1pdm09 (WT)	46313	4	NA	1406	A	G	0.0185	319	6
Placebo	H1N1pdm09 (WT)	46313	4	HA	511	A	G	0.013	1675	22
Placebo	H1N1pdm09 (WT)	46313	4	HA	515	R	A	0.5622	0	918	R172E
Placebo	H1N1pdm09 (WT)	46313	4	HA	515	R	A	0.4372	0	714	R172G
Placebo	H1N1pdm09 (WT)	46313	4	HA	596	C	A	0.0238	1103	27
Placebo	H1N1pdm09 (WT)	46313	4	HA	1690	A	G	0.0107	743	8
Placebo	H1N1pdm09 (WT)	46313	4	HA	1700	A	G	0.0103	386	4
Placebo	H1N1pdm09 (WT)	46313	4	HA	1714	A	G	0.0115	258	3
Placebo	H1N1pdm09 (WT)	46313	4	HA	1716	A	G	0.0114	260	3
Placebo	H1N1pdm09 (WT)	46329	7	NA	17	A	G	0.012	248	3
Placebo	H1N1pdm09 (WT)	46329	7	HA	27	A	G	0.0125	475	6
Placebo	H1N1pdm09 (WT)	46329	7	HA	49	G	A	0.1518	542	97	A17T
Placebo	H1N1pdm09 (WT)	46329	7	HA	515	R	G	0.9978	0	1372	R172G
Placebo	H1N1pdm09 (WT)	46329	7	HA	596	C	A	0.0182	1132	21
Placebo	H1N1pdm09 (WT)	46329	7	HA	628	C	G	0.995	0	1190	Q210E
Placebo	H1N1pdm09 (WT)	46329	7	HA	1035	C	A	0.9967	0	916	G345G
Placebo	H1N1pdm09 (WT)	46329	7	HA	1072	T	G	0.0117	585	7
Placebo	H1N1pdm09 (WT)	46329	7	HA	1171	G	A	1	0	1016	E391K
Placebo	H1N1pdm09 (WT)	46329	7	HA	1266	G	T	0.0107	1014	11
Placebo	H1N1pdm09 (WT)	46329	7	HA	1710	T	C	0.0138	214	3
Placebo	H1N1pdm09 (WT)	46329	7	HA	1714	A	G	0.0143	207	3
Placebo	H1N1pdm09 (WT)	82723	3	NA	54	A	G	0.011	718	8
Placebo	H1N1pdm09 (WT)	82723	3	HA	515	R	G	0.9929	0	1251	R172G
Placebo	H1N1pdm09 (WT)	82723	3	HA	596	C	A	0.0201	927	19
Placebo	H1N1pdm09 (WT)	82723	3	HA	1072	T	G	0.0122	484	6
Placebo	H1N1pdm09 (WT)	82723	3	HA	1171	G	A	0.9859	10	771	E391K
Placebo	H1N1pdm09 (WT)	82723	3	HA	1698	T	C	0.0106	279	3
Placebo	H1N1pdm09 (WT)	82723	3	HA	1699	T	C	0.0114	260	3
Placebo	H1N1pdm09 (WT)	82723	3	HA	1706	A	G	0.0149	199	3
Placebo	H1N1pdm09 (WT)	82723	3	HA	1709	A	G	0.0149	198	3
Placebo	H1N1pdm09 (WT)	82724	4	NA	9	A	G	0.0117	169	2
Placebo	H1N1pdm09 (WT)	82724	4	NA	19	A	G	0.0156	313	5
Placebo	H1N1pdm09 (WT)	82724	4	NA	138	T	A	0.0202	1405	29
Placebo	H1N1pdm09 (WT)	82724	4	NA	588	T	A	0.034	2777	98
Placebo	H1N1pdm09 (WT)	82724	4	NA	1388	T	C	0.0101	393	4
Placebo	H1N1pdm09 (WT)	82724	4	HA	4	A	G	0.0106	186	2
Placebo	H1N1pdm09 (WT)	82724	4	HA	10	A	G	0.0163	242	4
Placebo	H1N1pdm09 (WT)	82724	4	HA	11	T	C	0.0128	308	4
Placebo	H1N1pdm09 (WT)	82724	4	HA	14	T	C	0.0168	351	6
Placebo	H1N1pdm09 (WT)	82724	4	HA	515	R	A	0.0759	0	85
Placebo	H1N1pdm09 (WT)	82724	4	HA	515	R	G	0.9205	0	1031	R172G
Placebo	H1N1pdm09 (WT)	82724	4	HA	596	C	A	0.0248	786	20
Placebo	H1N1pdm09 (WT)	82724	4	HA	818	C	T	0.0319	788	26
Placebo	H1N1pdm09 (WT)	82724	4	HA	1159	A	G	0.0119	748	9
Placebo	H1N1pdm09 (WT)	82724	4	HA	1209	G	T	0.0103	768	8
Placebo	H1N1pdm09 (WT)	82724	4	HA	1266	G	T	0.0127	698	9
Placebo	H1N1pdm09 (WT)	82724	4	HA	1714	A	G	0.0104	285	3
Placebo	H1N1 (WT)	46296	5	NA	23	T	A	0.0172	114	2
Placebo	H1N1 (WT)	46296	5	NA	29	T	C	0.012	164	2
Placebo	H1N1 (WT)	46296	5	NA	30	T	C	0.0174	169	3
Placebo	H1N1 (WT)	46296	5	NA	40	A	G	0.0122	242	3
Placebo	H1N1 (WT)	46296	5	NA	834	A	G	0.0105	1413	15
Placebo	H1N1 (WT)	46296	5	NA	1165	G	A	0.8229	191	892	V389M
Placebo	H1N1 (WT)	46296	5	NA	1315	A	G	0.0107	648	7
Placebo	H1N1 (WT)	46296	5	NA	1377	A	G	0.0127	389	5
Placebo	H1N1 (WT)	46296	5	NA	1388	A	G	0.011	359	4
Placebo	H1N1 (WT)	46296	5	NA	1393	C	T	0.0113	262	3
Placebo	H1N1 (WT)	46296	5	HA	11	A	C	0.75	1	6	K4T
Placebo	H1N1 (WT)	46296	5	HA	673	A	G	0.0104	763	8
Placebo	H1N1 (WT)	46296	5	HA	1679	A	G	0.0128	231	3
Placebo	H1N1 (WT)	46296	5	HA	1687	A	G	0.019	206	4
Placebo	H1N1 (WT)	46324	6	NA	272	T	C	0.0114	606	7
Placebo	H1N1 (WT)	46324	6	NA	1106	A	G	0.01	489	5
Placebo	H1N1 (WT)	46324	6	NA	1111	T	G	0.0148	464	7
Placebo	H1N1 (WT)	46324	6	NA	1379	A	G	0.01	198	2
Placebo	H1N1 (WT)	46324	6	NA	1408	A	G	0.02	98	2
Placebo	H1N1 (WT)	46324	6	HA	744	T	C	0.0107	278	3
Placebo	H1N1 (WT)	46324	6	HA	803	G	T	0.0109	272	3
Placebo	H1N1 (WT)	46324	6	HA	845	T	C	0.0102	290	3
Placebo	H1N1 (WT)	46324	6	HA	921	T	C	0.0105	283	3
Placebo	H1N1 (WT)	46324	6	HA	1094	A	T	0.0137	216	3
Placebo	H1N1 (WT)	46324	6	HA	1195	A	G	0.0127	155	2
Placebo	H1N1 (WT)	46324	6	HA	1203	A	G	0.0123	161	2
Placebo	H1N1 (WT)	46324	6	HA	1215	A	G	0.0114	174	2
Placebo	H1N1 (WT)	46324	6	HA	1232	A	G	0.0178	166	3
Placebo	H1N1 (WT)	46324	6	HA	1239	C	A	0.0199	148	3
Placebo	H1N1 (WT)	46324	6	HA	1252	A	G	0.0128	154	2
Placebo	H1N1 (WT)	46324	6	HA	1260	G	T	0.0139	142	2
Placebo	H1N1 (WT)	46324	6	HA	1302	T	C	0.0173	170	3
Placebo	H1N1 (WT)	46324	6	HA	1316	C	A	0.0123	160	2
Placebo	H1N1 (WT)	46324	6	HA	1320	A	G	0.0132	148	2
Placebo	H1N1 (WT)	46324	6	HA	1355	A	T	0.0106	187	2
Placebo	H1N1 (WT)	46324	6	HA	1375	A	G	0.017	173	3
Placebo	H1N1 (WT)	46324	6	HA	1392	A	G	0.0128	154	2
Placebo	H1N1 (WT)	46324	6	HA	1396	A	G	0.0128	154	2
Placebo	H1N1 (WT)	46324	6	HA	1432	A	G	0.013	152	2
Placebo	H1N1 (WT)	46324	6	HA	1460	G	T	0.0123	160	2
Placebo	H1N1 (WT)	46324	6	HA	1462	A	G	0.0115	172	2
Placebo	H1N1 (WT)	46324	6	HA	1476	G	T	0.0143	138	2
Placebo	H1N1 (WT)	46324	6	HA	1502	A	G	0.0144	137	2
Placebo	H1N1 (WT)	46324	6	HA	1507	C	A	0.0126	157	2
Placebo	H1N1 (WT)	46324	6	HA	1542	G	T	0.0174	169	3
Placebo	H1N1 (WT)	46324	6	HA	1552	G	A	0.0122	162	2
Placebo	H1N1 (WT)	46324	6	HA	1565	A	G	0.011	178	2
Placebo	H1N1 (WT)	46324	6	HA	1587	T	C	0.013	152	2
Placebo	H1N1 (WT)	46324	6	HA	1600	T	C	0.0118	167	2
Placebo	H1N1 (WT)	82727	8	NA	22	A	G	0.0178	220	4
Placebo	H1N1 (WT)	82727	8	NA	1397	T	C	0.0173	398	7
Placebo	H1N1 (WT)	82727	8	NA	1402	A	G	0.0111	355	4
Placebo	H1N1 (WT)	82727	8	NA	1408	A	G	0.0123	321	4
Placebo	H1N1 (WT)	82727	8	HA	11	A	C	0.8421	0	16	K4T
Placebo	H1N1 (WT)	82727	8	HA	28	T	C	0.0279	208	6
Placebo	H1N1 (WT)	82727	8	HA	34	T	C	0.0119	250	3
Placebo	H1N1 (WT)	82727	8	HA	1466	A	G	0.0102	777	8
Placebo	H1N1 (WT)	82727	8	HA	1479	A	G	0.0119	664	8
Placebo	H1N1 (WT)	82727	8	HA	1558	A	G	0.0456	711	34
Placebo	H1N1 (WT)	82727	8	HA	1679	A	G	0.0103	383	4
Placebo	H1N1 (WT)	82727	8	HA	1698	A	G	0.0105	188	2
Os	Influenza B (WT)	9369	5	HA	182	G	A	0.0143	17707	257
Os	Influenza B (WT)	9369	5	HA	898	T	C	0.0172	17355	304
Os	Influenza B (WT)	10345	8	NA	1330	G	A	0.0858	15117	1420
Os	Influenza B (WT)	10345	8	HA	313	G	A	0.564	8786	11371	V105I
Os	Influenza B (WT)	13572	5	NA	576	A	G	0.0152	17431	269
Os	Influenza B (WT)	15439	7	NA	1027	G	A	0.0333	21509	741
Os	Influenza B (WT)	15439	7	NA	1265	T	G	0.0126	23749	305
Os	Influenza B (WT)	15439	7	HA	1544	C	A	0.0105	24820	264
Placebo	Influenza B (WT)	8915	5	NA	648	C	T	0.1271	16205	2361	S216S
Placebo	Influenza B (WT)	8915	5	HA	959	G	A	0.018	19523	358
Placebo	Influenza B (WT)	8915	5	HA	1635	C	A	0.483	13283	12439	N545K
Placebo	Influenza B (WT)	9486	5	NA	318	C	A	0.02	18866	385
Placebo	Influenza B (WT)	10178	5	NA	167	A	C	0.0129	18000	235
Placebo	Influenza B (WT)	10178	5	HA	846	G	A	0.9313	1306	17898	L282L
Placebo	Influenza B (WT)	13605	5	HA	225	T	C	0.0132	20143	269
OST	H3N2 (E119V)	1510	11	NA	130	T	C	0.0114	3987	47
OST	H3N2 (E119V)	1510	11	NA	258	T	A	0.0141	6342	91
OST	H3N2 (E119V)	1510	11	HA	262	G	A	0.1904	9150	2153	V88I
OST	H3N2 (E119V)	1510	11	HA	667	G	A	0.9966	25	9172	V223I
OST	H3N2 (E119V)	12829	6	NA	366	G	A	0.0254	7388	193
OST	H3N2 (E119V)	12829	6	NA	797	G	A	0.0114	6936	80
OST	H3N2 (E119V)	12829	6	NA	1287	A	G	0.0103	5107	53
OST	H3N2 (E119V)	12829	6	HA	222	T	C	0.0165	18271	306
OST	H3N2 (E119V)	12829	6	HA	667	G	A	0.0105	17824	190
OST	H3N2 (E119V)	46888	8	HA	424	A	G	0.0275	19485	552
OST	H3N2 (E119V)	46889	11	NA	130	T	C	0.0123	4345	55
OST	H3N2 (E119V)	48357	9	No SNPs detected
OST	H3N2 (E119V)	46888	8	NA	627	G	A	0.1743	8777	1855	G209G
Placebo	H3N2 (E119V)	10710	11	NA	155	T	A	0.011	6711	75
Placebo	H3N2 (E119V)	10710	11	HA	676	G	A	0.9982	21	14759	V226I
Placebo	H3N2 (E119V)	10710	11	HA	866	C	T	0.0249	12940	331
Placebo	H3N2 (E119V)	10710	11	HA	879	A	G	0.0804	12178	1065
Placebo	H3N2 (E119V)	13400	7	NA	384	G	A	0.0281	8592	249
Placebo	H3N2 (E119V)	13400	7	NA	1238	A	G	0.0105	8305	88
Placebo	H3N2 (E119V)	14792	7	NA	130	T	C	0.0105	5607	60
Placebo	H3N2 (E119V)	14792	7	HA	403	A	G	0.9981	22	17701	T135A
Placebo	H3N2 (E119V)	46918	6	NA	1075	G	A	0.032	6598	218
Placebo	H3N2 (E119V)	46918	6	HA	678	C	T	0.0112	16116	182
Placebo	H3N2 (E119V)	48354	7	NA	226	G	A	0.0328	8916	303
Placebo	H3N2 (E119V)	48354	7	NA	831	G	A	0.9969	20	7378	E277E
Placebo	H3N2 (E119V)	48354	7	HA	238	C	A	0.0126	16839	215
Placebo	H3N2 (E119V)	48354	7	HA	872	A	T	0.0366	15336	584
OST	H1N1pdm09 (H275Y)	46303	3	NA	17	A	G	0.0139	213	3
OST	H1N1pdm09 (H275Y)	46303	3	HA	14	T	C	0.0159	309	5
OST	H1N1pdm09 (H275Y)	46303	3	HA	596	C	A	0.0355	624	23
OST	H1N1pdm09 (H275Y)	46303	3	HA	775	T	C	0.0114	606	7
OST	H1N1pdm09 (H275Y)	46303	3	HA	866	T	C	0.0101	684	7
OST	H1N1pdm09 (H275Y)	46303	3	HA	1213	A	G	0.0115	773	9
OST	H1N1pdm09 (H275Y)	46303	3	HA	1266	G	T	0.0159	618	10
OST	H1N1pdm09 (H275Y)	46303	3	HA	1536	A	G	0.0151	1171	18
OST	H1N1pdm09 (H275Y)	46311	5	NA	13	C	T	0.0106	186	2
OST	H1N1pdm09 (H275Y)	46311	5	NA	17	A	G	0.0187	210	4
OST	H1N1pdm09 (H275Y)	46311	5	NA	801	C	T	0.8036	452	1862	V267V
OST	H1N1pdm09 (H275Y)	46311	5	NA	1052	T	A	0.0935	2121	219
OST	H1N1pdm09 (H275Y)	46311	5	HA	110	T	A	0.0185	1325	25
OST	H1N1pdm09 (H275Y)	46311	5	HA	163	A	G	0.0551	1560	91
OST	H1N1pdm09 (H275Y)	46311	5	HA	596	C	A	0.021	467	10
OST	H1N1pdm09 (H275Y)	46311	5	HA	954	A	G	0.0109	543	6
OST	H1N1pdm09 (H275Y)	46311	5	HA	1077	A	T	0.0213	368	8
OST	H1N1pdm09 (H275Y)	46311	5	HA	1096	T	C	0.0104	380	4
OST	H1N1pdm09 (H275Y)	46311	5	HA	1160	A	G	0.0101	586	6
OST	H1N1pdm09 (H275Y)	46311	5	HA	1299	G	A	0.0341	566	20
OST	H1N1pdm09 (H275Y)	46330	5	NA	211	A	G	0.074	2564	205
OST	H1N1pdm09 (H275Y)	46330	5	NA	867	A	G	0.0128	3935	51
OST	H1N1pdm09 (H275Y)	46330	5	HA	10	A	G	0.0133	296	4
OST	H1N1pdm09 (H275Y)	46330	5	HA	596	C	A	0.0442	952	44
OST	H1N1pdm09 (H275Y)	46330	5	HA	871	G	A	0.0123	1123	14
OST	H1N1pdm09 (H275Y)	46330	5	HA	1266	G	T	0.0103	865	9
OST	H1N1pdm09 (H275Y)	46924	5	NA	25	A	G	0.0167	118	2
OST	H1N1pdm09 (H275Y)	46924	5	NA	44	T	C	0.0135	220	3
OST	H1N1pdm09 (H275Y)	46924	5	NA	94	A	G	0.0143	414	6
OST	H1N1pdm09 (H275Y)	46924	5	NA	220	T	C	0.0107	646	7
OST	H1N1pdm09 (H275Y)	46924	5	NA	1052	T	A	0.0491	814	42
OST	H1N1pdm09 (H275Y)	46924	5	NA	1327	A	G	0.0155	445	7
OST	H1N1pdm09 (H275Y)	46924	5	NA	1393	T	C	0.0134	147	2
OST	H1N1pdm09 (H275Y)	46924	5	NA	1403	A	G	0.0261	112	3
Placebo	H1N1pdm09 (H275Y)	46302	4	NA	3	G	T	0.0101	196	2
Placebo	H1N1pdm09 (H275Y)	46302	4	NA	11	A	G	0.0177	221	4
Placebo	H1N1pdm09 (H275Y)	46302	4	NA	90	C	T	0.125	1090	156	I30I
Placebo	H1N1pdm09 (H275Y)	46302	4	NA	1406	A	G	0.0133	297	4
Placebo	H1N1pdm09 (H275Y)	46302	4	HA	11	T	C	0.0197	249	5
Placebo	H1N1pdm09 (H275Y)	46302	4	HA	159	G	A	0.0103	1734	18
Placebo	H1N1pdm09 (H275Y)	46302	4	HA	167	G	A	0.0176	1622	29
Placebo	H1N1pdm09 (H275Y)	46302	4	HA	296	C	A	0.0332	1484	51
Placebo	H1N1pdm09 (H275Y)	46302	4	HA	304	T	C	0.3304	1136	561	S102P
Placebo	H1N1pdm09 (H275Y)	46302	4	HA	596	C	A	0.0393	708	29
Placebo	H1N1pdm09 (H275Y)	46302	4	HA	670	A	G	0.011	721	8
Placebo	H1N1pdm09 (H275Y)	46302	4	HA	937	C	T	0.537	356	414	H313Y
Placebo	H1N1pdm09 (H275Y)	46310	5	NA	16	A	G	0.0161	244	4
Placebo	H1N1pdm09 (H275Y)	46310	5	NA	1393	T	C	0.0167	354	6
Placebo	H1N1pdm09 (H275Y)	46310	5	NA	1406	A	G	0.0121	245	3
Placebo	H1N1pdm09 (H275Y)	46310	5	HA	30	T	C	0.0105	375	4
Placebo	H1N1pdm09 (H275Y)	46310	5	HA	35	T	C	0.0149	396	6
Placebo	H1N1pdm09 (H275Y)	46310	5	HA	596	C	A	0.0323	480	16
Placebo	H1N1pdm09 (H275Y)	46310	5	HA	1058	T	C	0.0115	342	4
Placebo	H1N1pdm09 (H275Y)	46310	5	HA	1692	A	G	0.0121	325	4
Placebo	H1N1pdm09 (H275Y)	82683	3	NA	16	A	G	0.0154	319	5
Placebo	H1N1pdm09 (H275Y)	82683	3	NA	22	A	G	0.0188	471	9
Placebo	H1N1pdm09 (H275Y)	82683	3	HA	14	T	C	0.0106	372	4
Placebo	H1N1pdm09 (H275Y)	82683	3	HA	596	C	A	0.0415	739	32
Placebo	H1N1pdm09 (H275Y)	82728	3	NA	15	A	G	0.0127	154	2
Placebo	H1N1pdm09 (H275Y)	82728	3	NA	29	T	C	0.0133	295	4
Placebo	H1N1pdm09 (H275Y)	82728	3	NA	211	A	G	0.015	1312	20
Placebo	H1N1pdm09 (H275Y)	82728	3	NA	801	C	T	0.337	1312	667	V267V
Placebo	H1N1pdm09 (H275Y)	82728	3	NA	993	G	A	0.0141	1742	25
Placebo	H1N1pdm09 (H275Y)	82728	3	NA	1345	A	G	0.0113	701	8
Placebo	H1N1pdm09 (H275Y)	82728	3	HA	14	T	C	0.0102	195	2
Placebo	H1N1pdm09 (H275Y)	82728	3	HA	23	T	C	0.0178	220	4
Placebo	H1N1pdm09 (H275Y)	82728	3	HA	596	C	A	0.0262	296	8
Placebo	H1N1pdm09 (H275Y)	82728	3	HA	992	T	C	0.0103	288	3
Placebo	H1N1pdm09 (H275Y)	82728	3	HA	1013	T	C	0.0115	259	3
Placebo	H1N1pdm09 (H275Y)	82728	3	HA	1088	A	G	0.0107	277	3
Placebo	H1N1pdm09 (H275Y)	82728	3	HA	1266	G	T	0.0159	492	8
Placebo	H1N1pdm09 (H275Y)	82728	3	HA	1466	A	G	0.0111	623	7
Placebo	H1N1pdm09 (H275Y)	82728	3	HA	1701	A	G	0.0102	195	2
Placebo	H1N1pdm09 (H275Y)	82728	3	HA	1706	A	G	0.0124	159	2
Placebo	H1N1pdm09 (H275Y)	46302	5	No SNPs detected
OST	H1N1 (H275Y)	46298	4	NA	6	T	C	0.0173	170	3
OST	H1N1 (H275Y)	46298	4	NA	30	T	C	0.0146	403	6
OST	H1N1 (H275Y)	46298	4	NA	298	T	C	0.3319	2083	1038	Y100H
OST	H1N1 (H275Y)	46298	4	NA	1409	A	G	0.0126	314	4
OST	H1N1 (H275Y)	46298	4	HA	8	T	C	0.9895	0	94	V3A
OST	H1N1 (H275Y)	46298	4	HA	12	A	C	1	0	108	K4N
OST	H1N1 (H275Y)	46298	4	HA	138	T	C	0.0108	919	10
OST	H1N1 (H275Y)	46298	4	HA	285	C	T	0.0214	1095	24
OST	H1N1 (H275Y)	46298	4	HA	607	A	G	0.3174	912	424	N203D
OST	H1N1 (H275Y)	46298	4	HA	1239	C	A	0.0174	676	12
OST	H1N1 (H275Y)	46298	4	HA	1260	G	T	0.0109	634	7
OST	H1N1 (H275Y)	46298	4	HA	1261	A	G	0.2891	514	209	K421E
OST	H1N1 (H275Y)	46298	4	HA	1306	A	G	0.0109	726	8
OST	H1N1 (H275Y)	46298	4	HA	1449	C	A	0.0126	625	8
OST	H1N1 (H275Y)	46298	4	HA	1687	A	G	0.0143	344	5
OST	H1N1 (H275Y)	46298	4	HA	1698	A	G	0.0178	166	3
OST	H1N1 (H275Y)	46301	6	NA	22	A	G	0.0116	342	4
OST	H1N1 (H275Y)	46301	6	HA	8	T	C	1	0	77	V3A
OST	H1N1 (H275Y)	46301	6	HA	12	A	C	0.9892	1	92	K4N
OST	H1N1 (H275Y)	46301	6	HA	1291	T	C	0.0114	608	7
OST	H1N1 (H275Y)	46301	6	HA	1409	A	G	0.0137	575	8
OST	H1N1 (H275Y)	46301	6	HA	1687	A	G	0.0174	282	5
OST	H1N1 (H275Y)	46301	6	HA	1694	T	C	0.0122	162	2
OST	H1N1 (H275Y)	46304	9	NA	30	T	C	0.0149	331	5
OST	H1N1 (H275Y)	46304	9	NA	34	T	C	0.0106	372	4
OST	H1N1 (H275Y)	46304	9	NA	546	C	T	0.0147	2486	37
OST	H1N1 (H275Y)	46304	9	HA	8	T	C	1	0	91	V3A
OST	H1N1 (H275Y)	46304	9	HA	12	A	C	1	0	113	K4N
OST	H1N1 (H275Y)	46304	9	HA	20	T	C	0.0123	161	2
OST	H1N1 (H275Y)	46304	9	HA	23	T	C	0.0282	172	5
OST	H1N1 (H275Y)	46304	9	HA	25	T	C	0.0172	229	4
OST	H1N1 (H275Y)	46304	9	HA	652	G	A	0.1227	1365	191	V218M
OST	H1N1 (H275Y)	46304	9	HA	1318	G	T	0.0128	846	11
OST	H1N1 (H275Y)	46304	9	HA	1449	C	A	0.0112	882	10
OST	H1N1 (H275Y)	46304	9	HA	1697	G	A	0.1362	260	41	x566x
OST	H1N1 (H275Y)	46333	5	NA	15	A	G	0.0693	215	16
OST	H1N1 (H275Y)	46333	5	NA	264	T	C	0.0947	2348	246
OST	H1N1 (H275Y)	46333	5	NA	563	T	C	0.011	3215	36
OST	H1N1 (H275Y)	46333	5	HA	8	T	C	1	0	104	V3A
OST	H1N1 (H275Y)	46333	5	HA	12	A	C	1	0	127	K4N
OST	H1N1 (H275Y)	46333	5	HA	47	A	G	0.0108	367	4
OST	H1N1 (H275Y)	46333	5	HA	506	G	A	0.0104	1334	14
OST	H1N1 (H275Y)	46333	5	HA	607	A	G	0.278	1062	409	N203D
OST	H1N1 (H275Y)	46333	5	HA	1261	A	G	0.266	708	257	K421E
OST	H1N1 (H275Y)	46333	5	HA	1507	C	G	0.0118	667	8
OST	H1N1 (H275Y)	46333	5	HA	1510	A	G	0.0122	726	9
OST	H1N1 (H275Y)	46333	5	HA	1513	T	G	0.0101	678	7
OST	H1N1 (H275Y)	46333	5	HA	1516	T	G	0.0108	641	7
OST	H1N1 (H275Y)	46333	5	HA	1518	C	T	0.0425	608	27
OST	H1N1 (H275Y)	46333	5	HA	1525	T	G	0.0102	677	7
OST	H1N1 (H275Y)	46333	5	HA	1555	G	A	0.0123	801	10
OST	H1N1 (H275Y)	46333	5	HA	1698	A	G	0.0121	245	3
Placebo	H1N1 (H275Y)	46299	8	NA	19	A	T	0.0157	124	2
Placebo	H1N1 (H275Y)	46299	8	NA	23	T	A	0.0152	130	2
Placebo	H1N1 (H275Y)	46299	8	NA	26	C	T	0.0103	192	2
Placebo	H1N1 (H275Y)	46299	8	NA	42	T	C	0.0106	374	4
Placebo	H1N1 (H275Y)	46299	8	NA	88	A	C	0.0101	587	6
Placebo	H1N1 (H275Y)	46299	8	HA	8	T	C	0.9655	1	28	V3A
Placebo	H1N1 (H275Y)	46299	8	HA	12	A	C	1	0	40	K4N
Placebo	H1N1 (H275Y)	46299	8	HA	132	A	G	0.0109	363	4
Placebo	H1N1 (H275Y)	46299	8	HA	607	A	G	0.0603	530	34
Placebo	H1N1 (H275Y)	46299	8	HA	981	A	G	0.0106	463	5
Placebo	H1N1 (H275Y)	46299	8	HA	1053	T	C	0.0107	369	4
Placebo	H1N1 (H275Y)	46299	8	HA	1257	G	T	0.0174	283	5
Placebo	H1N1 (H275Y)	46299	8	HA	1261	A	G	0.0997	307	34
Placebo	H1N1 (H275Y)	46299	8	HA	1440	T	C	0.011	360	4
Placebo	H1N1 (H275Y)	46299	8	HA	1508	C	A	0.011	269	3
Placebo	H1N1 (H275Y)	46299	8	HA	1686	A	G	0.011	179	2
Placebo	H1N1 (H275Y)	46299	8	HA	1693	A	G	0.0167	118	2
Placebo	H1N1 (H275Y)	46300	4	NA	19	A	G	0.0149	198	3
Placebo	H1N1 (H275Y)	46300	4	NA	22	A	G	0.0144	206	3
Placebo	H1N1 (H275Y)	46300	4	NA	25	A	G	0.0102	195	2
Placebo	H1N1 (H275Y)	46300	4	NA	29	T	C	0.0158	311	5
Placebo	H1N1 (H275Y)	46300	4	NA	127	C	A	0.125	1190	170	Q43K
Placebo	H1N1 (H275Y)	46300	4	HA	8	T	C	1	0	89	V3A
Placebo	H1N1 (H275Y)	46300	4	HA	12	A	C	1	0	115	K4N
Placebo	H1N1 (H275Y)	46300	4	HA	28	T	C	0.012	246	3
Placebo	H1N1 (H275Y)	46300	4	HA	99	T	C	0.0101	788	8
Placebo	H1N1 (H275Y)	46300	4	HA	607	A	G	0.124	1264	179	N203D
Placebo	H1N1 (H275Y)	46300	4	HA	862	A	G	0.0395	1458	60
Placebo	H1N1 (H275Y)	46300	4	HA	1261	A	G	0.1658	780	155	K421E
Placebo	H1N1 (H275Y)	46300	4	HA	1560	A	G	0.0119	743	9
Placebo	H1N1 (H275Y)	46300	4	HA	1621	G	T	0.0112	706	8
Placebo	H1N1 (H275Y)	46300	4	HA	1674	T	C	0.0101	492	5
Placebo	H1N1 (H275Y)	82694	8	NA	29	T	C	0.0129	306	4
Placebo	H1N1 (H275Y)	82694	8	NA	1406	A	G	0.011	361	4
Placebo	H1N1 (H275Y)	82694	8	HA	8	T	C	1	0	93	V3A
Placebo	H1N1 (H275Y)	82694	8	HA	12	A	C	1	0	111	K4N
Placebo	H1N1 (H275Y)	82694	8	HA	23	T	C	0.0162	182	3
Placebo	H1N1 (H275Y)	82694	8	HA	28	T	C	0.0154	256	4
Placebo	H1N1 (H275Y)	82694	8	HA	42	T	C	0.0124	317	4
Placebo	H1N1 (H275Y)	82694	8	HA	607	A	G	0.9981	2	1079	N203D
Placebo	H1N1 (H275Y)	82694	8	HA	1207	A	G	0.0103	674	7
Placebo	H1N1 (H275Y)	82694	8	HA	1261	A	G	0.9983	1	593	K421E
Placebo	H1N1 (H275Y)	82694	8	HA	1359	C	T	0.0331	672	23
Placebo	H1N1 (H275Y)	82694	8	HA	1458	G	T	0.0103	575	6
Placebo	H1N1 (H275Y)	82694	8	HA	1534	A	G	0.0109	542	6
Placebo	H1N1 (H275Y)	82729	5	NA	22	A	G	0.0222	220	5
Placebo	H1N1 (H275Y)	82729	5	NA	30	T	C	0.0152	324	5
Placebo	H1N1 (H275Y)	82729	5	NA	1284	A	G	0.0133	1183	16
Placebo	H1N1 (H275Y)	82729	5	NA	1409	A	G	0.0102	292	3
Placebo	H1N1 (H275Y)	82729	5	HA	8	T	C	1	0	72	V3A
Placebo	H1N1 (H275Y)	82729	5	HA	12	A	C	1	0	81	K4N
Placebo	H1N1 (H275Y)	82729	5	HA	17	T	C	0.0312	93	3
Placebo	H1N1 (H275Y)	82729	5	HA	1257	G	T	0.0118	583	7
Placebo	H1N1 (H275Y)	82729	5	HA	1543	A	G	0.0125	553	7
Placebo	H1N1 (H275Y)	82729	5	HA	1585	A	G	0.5046	269	275	I529V
Placebo	H1N1 (H275Y)	82729	5	HA	1686	A	G	0.0127	311	4
Placebo	H1N1 (H275Y)	82729	5	HA	1698	A	G	0.0118	165	2
Placebo	H1N1 (H275Y)	82729	5	HA	1698	A	G	0.0118	165	2
Os	B (D197N)	9616	5	HA	808	G	T	0.0196	18622	373
Os	B (D197N)	9713	6	NA	123	A	G	0.0226	13256	306
Os	B (D197N)	10590	6	HA	251	G	A	0.0138	22657	317
Os	B (D197N)	10590	6	HA	1684	A	G	0.0378	18591	731
Os	B (D197N)	10750	5	NA	1265	T	G	0.011	19624	220
Placebo	B (D197N)	14743	6	No SNPs detected
Placebo	B (D197N)	15338	8	NA	422	G	A	0.0615	21815	1432
Placebo	B (D197N)	8683	6	NA	200	C	T	0.0261	18010	483
Placebo	B (D197N)	11498	5	NA	163	G	T	0.045	15382	726
Placebo	B (D197N)	11498	5	NA	663	C	T	0.1089	15480	1896	I221I
Placebo	B (D197N)	13136	5	No SNPs detected
Placebo	B (D197N)	15385	3	No SNPs detected
Os	B (H273Y)	10079	5	HA	1059	T	G	0.0105	17004	181
Os	B (H273Y)	10690	8	HA	1554	T	C	0.6587	7778	15032	F518F
Os	B (H273Y)	11012	5	NA	352	C	A	0.075	20701	1680
Os	B (H273Y)	11012	5	NA	461	G	A	0.0213	21669	472
Os	B (H273Y)	11012	5	HA	481	G	A	0.9972	26	20257	A161T
Os	B (H273Y)	13032	5	HA	841	A	G	0.0433	20445	927
Placebo	B (H273Y)	9278	7	NA	1332	C	T	0.0163	18198	302
Placebo	B (H273Y)	9278	7	HA	126	T	G	0.8048	2824	11741	T42T
Placebo	B (H273Y)	9708	10	HA	126	T	G	0.9983	7	11988	T42T
Placebo	B (H273Y)	13162	8	HA	126	T	G	0.9987	9	12632	T42T
Placebo	B (H273Y)	13162	8	HA	1387	C	T	0.013	18177	240

## Sheet: Macaques
Table S2: Summary of influenza variants arising in ferrets and macaques following replication
Group Allocation	Infecting Virus	Macaque ID	Experiment Day	Gene Segment	Position#	Reference Allele	Variant Allele	VarFreqa	Reads1b	Reads2c	Amino Acid Substitution
Placebo	H1N1pdm09	Carly	4	NA	770	G	A	1.2	913	91		# Position starting from first nucleotide
Placebo	H1N1pdm09		4	NA	1000	A	G	1.2	895	95		a Cells in red are those where % of variant allele is greater than 50%, while cells in green are those where % of variant allelle is between 10-50%
Placebo	H1N1pdm09		4	HA	511	A	G	4.2	848	310		b Number of Read Supporting Reference Allele
Placebo	H1N1pdm09		4	HA	515	G	A	65.4	13241	4648	R172E	c Number of Read Supporting Variant Allele
Placebo	H1N1pdm09		4	HA	631	A	G	8.9	2162	752
Placebo	H1N1pdm09		4	HA	711	G	A	3.2	827	220
Placebo	H1N1pdm09		4	HA	1224	A	T	1.9	179	582
Placebo	H1N1pdm09	Ester	4	HA	515	G	A	79.3	17524	6294	R172E
Placebo	H1N1pdm09		4	HA	631	A	G	1.1	319	95
Placebo	H1N1pdm09		4	HA	711	G	A	4.2	1187	337
Placebo	H1N1pdm09	Kate	4	NA	119	T	C	2.5	2340	63
Placebo	H1N1pdm09		4	NA	202	A	G	1.4	975	120
Placebo	H1N1pdm09		4	NA	250	A	C	1.7	654	259
Placebo	H1N1pdm09		4	NA	380	T	C	3.9	2026	586
Placebo	H1N1pdm09		4	NA	803	A	G	1.5	1150	114
Placebo	H1N1pdm09		4	NA	862	A	G	2.6	1929	221
Placebo	H1N1pdm09		4	NA	894	C	G	2.5	1857	190
Placebo	H1N1pdm09		4	NA	995	C	G	1.3	901	114
Placebo	H1N1pdm09		4	NA	1009	C	T	2.7	1905	229
Placebo	H1N1pdm09		4	NA	1032	T	C	1.1	759	82
Placebo	H1N1pdm09		4	NA	1143	T	G	1.3	1024	86
Placebo	H1N1pdm09		4	NA	1205	A	G	1.3	1122	41
Placebo	H1N1pdm09		4	NA	1268	G	C	3.9	3743	48
Placebo	H1N1pdm09		4	NA	1292	C	T	3.9	3771	32
Placebo	H1N1pdm09		4	NA	1326	C	T	1.4	1337	4
Placebo	H1N1pdm09		4	NA	1349	G	A	3.1	2658	14
Placebo	H1N1pdm09		4	NA	1351	G	A	1.4	1174	5
Placebo	H1N1pdm09		4	HA	515	G	A	38.3	248	70	R172E
Placebo	H1N1pdm09		4	HA	1205	A	G	2.8	2424	155
Placebo	H1N1pdm09		4	HA	1266	G	A	1.1	624	87
Placebo	H1N1pdm09		4	HA	1272	A	G	2.3	1243	239
OST	H1N1pdm09	Frowner	4	NA	111	A	G	1.2	1182	8
OST	H1N1pdm09		4	NA	118	C	A	3	2899	32
OST	H1N1pdm09		4	NA	705	T	C	3	2151	223
OST	H1N1pdm09		4	NA	779	A	G	1.1	835	89
OST	H1N1pdm09		4	NA	924	G	A	2	1410	182
OST	H1N1pdm09		4	NA	1020	T	A	3	2002	237
OST	H1N1pdm09		4	NA	1041	A	G	1.2	839	91
OST	H1N1pdm09		4	NA	1169	A	G	3.1	2572	150
OST	H1N1pdm09		4	NA	1288	C	T	1.2	1186	6
OST	H1N1pdm09		4	HA	21	T	C	3.1	106	11
OST	H1N1pdm09		4	HA	186	A	G	2.1	94	46
OST	H1N1pdm09		4	HA	340	G	A	25.1	385	391
OST	H1N1pdm09		4	HA	436	A	G	2	29	16
OST	H1N1pdm09		4	HA	515	G	A	64.2	909	341	R172E
OST	H1N1pdm09		4	HA	716	A	G	2.6	49	12
OST	H1N1pdm09		4	HA	767	A	G	2.3	42	12
OST	H1N1pdm09		4	HA	907	A	C	11.5	333	60
OST	H1N1pdm09		4	HA	971	T	C	1.1	40	12
OST	H1N1pdm09		4	HA	1071	G	T	6.6	16	311
OST	H1N1pdm09		4	HA	1119	G	A	1.3	1166	67
OST	H1N1pdm09		4	HA	1329	G	T	1.1	328	242
OST	H1N1pdm09		4	HA	1481	A	G	1.1	682	117
OST	H1N1pdm09		4	HA	1504	G	A	1.2	817	109
OST	H1N1pdm09	Impy	4	NA	33	T	A	1.1	1078	2
OST	H1N1pdm09		4	NA	359	C	T	1.3	435	197
OST	H1N1pdm09		4	NA	740	G	A	1.3	626	160
OST	H1N1pdm09		4	NA	832	G	T	1.9	867	237
OST	H1N1pdm09		4	NA	1015	T	A	1.3	582	170
OST	H1N1pdm09		4	NA	1038	A	G	1.8	791	242
OST	H1N1pdm09		4	NA	1317	C	A	1.5	1415	24
OST	H1N1pdm09		4	NA	1324	A	G	1.7	1600	19
OST	H1N1pdm09		4	HA	352	C	T	2	19	22
OST	H1N1pdm09		4	HA	515	G	A	62.6	618	223	R172E
OST	H1N1pdm09		4	HA	1059	C	T	1.5	53	26
OST	H1N1pdm09		4	HA	1172	A	G	1.5	1305	110
OST	H1N1pdm09		4	HA	1546	G	A	1.1	806	81
OST	H1N1pdm09	Cat	4	NA	49	A	G	1.8	1810	3
OST	H1N1pdm09		4	NA	157	G	A	1.2	956	32
OST	H1N1pdm09		4	NA	246	C	T	2.6	678	356
OST	H1N1pdm09		4	NA	492	T	C	1.2	498	151
OST	H1N1pdm09		4	NA	578	T	A	2	899	257
OST	H1N1pdm09		4	NA	591	C	T	1.5	655	207
OST	H1N1pdm09		4	NA	614	T	A	1.1	560	137
OST	H1N1pdm09		4	NA	772	A	G	1.2	591	136
OST	H1N1pdm09		4	NA	903	A	G	1.7	828	216
OST	H1N1pdm09		4	NA	955	A	G	1.7	804	202
OST	H1N1pdm09		4	NA	978	A	G	1.8	867	217
OST	H1N1pdm09		4	NA	981	C	A	1.9	880	220
OST	H1N1pdm09		4	NA	1000	A	G	3	1407	346
OST	H1N1pdm09		4	NA	1041	A	G	2.6	1288	310
OST	H1N1pdm09		4	NA	1171	C	T	1.8	1195	154
OST	H1N1pdm09		4	HA	515	G	A	63.3	928	335	R172E
OST	H1N1pdm09		4	HA	711	G	A	3.2	61	17
Placebo	H1N1pdm09(H275Y)	Alice	4	NA	36	G	A	1.4	1361	1
Placebo	H1N1pdm09(H275Y)		4	NA	47	C	T	1.9	1941	3
Placebo	H1N1pdm09(H275Y)		4	NA	81	A	G	1.3	1315	1
Placebo	H1N1pdm09(H275Y)		4	NA	211	A	G	1.9	1240	149
Placebo	H1N1pdm09(H275Y)		4	NA	738	A	T	1.1	731	88
Placebo	H1N1pdm09(H275Y)		4	NA	801	C	T	1.7	1122	166
Placebo	H1N1pdm09(H275Y)		4	NA	1226	A	G	1.5	1323	62
Placebo	H1N1pdm09(H275Y)		4	HA	496	A	G	3.8	120	127
Placebo	H1N1pdm09(H275Y)		4	HA	1676	C	G	6.4	59	47
Placebo	H1N1pdm09(H275Y)	Fudge	4	NA	211	A	G	2.4	1727	163
Placebo	H1N1pdm09(H275Y)		4	NA	801	C	T	5	3842	326
Placebo	H1N1pdm09(H275Y)		4	NA	1052	T	A	2.6	1892	206
Placebo	H1N1pdm09(H275Y)		4	HA	793	C	A	1.2	233	60
Placebo	H1N1pdm09(H275Y)		4	HA	1536	A	G	1.2	596	82
Placebo	H1N1pdm09(H275Y)	Male	4	NA	147	C	T	1.2	1093	29
Placebo	H1N1pdm09(H275Y)		4	NA	154	A	G	1.8	1625	39
Placebo	H1N1pdm09(H275Y)		4	NA	211	A	G	3.6	2742	193
Placebo	H1N1pdm09(H275Y)		4	NA	471	C	T	2.4	1498	242
Placebo	H1N1pdm09(H275Y)		4	NA	801	C	T	3.4	1498	482
Placebo	H1N1pdm09(H275Y)		4	NA	1134	C	A	1.4	1064	66
Placebo	H1N1pdm09(H275Y)		4	NA	1293	C	A	1.5	1432	14
Placebo	H1N1pdm09(H275Y)		4	HA	432	C	A	1.9	27	29
Placebo	H1N1pdm09(H275Y)		4	HA	436	G	A	1.4	25	16
Placebo	H1N1pdm09(H275Y)		4	HA	716	G	A	1.5	27	46
Placebo	H1N1pdm09(H275Y)		4	HA	1536	A	G	1.7	1200	106
Placebo	H1N1pdm09(H275Y)		4	HA	1557	G	A	1.1	840	63
OST	H1N1pdm09(H275Y)	Ella	4	NA	211	A	G	8.2	4527	521
OST	H1N1pdm09(H275Y)		4	NA	256	G	A	7.4	1874	897
OST	H1N1pdm09(H275Y)		4	NA	801	C	T	8.7	3891	969
OST	H1N1pdm09(H275Y)		4	NA	1134	C	A	7.7	3588	822
OST	H1N1pdm09(H275Y)		4	HA	1197	T	C	1.2	17	28
OST	H1N1pdm09(H275Y)		4	HA	1258	A	G	1.6	15	23
OST	H1N1pdm09(H275Y)	Valerie	4	NA	174	C	A	3.2	2014	108
OST	H1N1pdm09(H275Y)		4	NA	211	A	G	1.7	870	101
OST	H1N1pdm09(H275Y)		4	NA	305	A	C	3.3	959	416
OST	H1N1pdm09(H275Y)		4	NA	351	A	C	4.6	1440	664
OST	H1N1pdm09(H275Y)		4	NA	366	A	C	1.2	393	181
OST	H1N1pdm09(H275Y)		4	NA	587	C	T	4.2	1687	567
OST	H1N1pdm09(H275Y)		4	NA	780	G	A	8	3433	900
OST	H1N1pdm09(H275Y)		4	NA	801	C	T	6.1	2573	704
OST	H1N1pdm09(H275Y)		4	NA	950	T	A	4.3	1812	592
OST	H1N1pdm09(H275Y)		4	NA	1036	G	A	3.6	1469	405
OST	H1N1pdm09(H275Y)		4	NA	1052	T	A	6.5	2611	770
OST	H1N1pdm09(H275Y)		4	NA	1226	A	T	3.5	2349	206
OST	H1N1pdm09(H275Y)		4	NA	1390	C	T	1.1	810	85
OST	H1N1pdm09(H275Y)		4	HA	1259	G	A	1.1	572	41
OST	H1N1pdm09(H275Y)		4	HA	1323	A	G	1.4	166	199
OST	H1N1pdm09(H275Y)		4	HA	1330	G	T	1.2	166	169
OST	H1N1pdm09(H275Y)		4	HA	1388	A	C	1.5	269	151
OST	H1N1pdm09(H275Y)		4	HA	1536	A	G	1.8	777	113
OST	H1N1pdm09(H275Y)		4	HA	1648	A	G	1.6	944	103
OST	H1N1pdm09(H275Y)		4	HA	1685	G	A	1.1	643	97
OST	H1N1pdm09(H275Y)	Willow	4	NA	211	A	G	7.3	4063	584
OST	H1N1pdm09(H275Y)		4	NA	322	A	G	5.1	1786	872
OST	H1N1pdm09(H275Y)		4	NA	982	C	T	4.3	2204	436
OST	H1N1pdm09(H275Y)		4	NA	1061	G	A	3.2	1660	360
OST	H1N1pdm09(H275Y)		4	NA	1129	C	T	2.1	1163	224
OST	H1N1pdm09(H275Y)		4	NA	1203	A	G	2.8	2002	197
OST	H1N1pdm09(H275Y)		4	NA	1352	A	G	2.2	1863	21
OST	H1N1pdm09(H275Y)		4	NA	1356	T	C	4.3	3553	43
OST	H1N1pdm09(H275Y)		4	HA	436	G	A	8.8	108	60
OST	H1N1pdm09(H275Y)		4	HA	515	G	A	4.1	50	22
OST	H1N1pdm09(H275Y)		4	HA	716	G	A	9.1	119	49
OST	H1N1pdm09(H275Y)		4	HA	1480	G	A	2.1	796	166
